# Supplementary material for: More questions than answers: insights into potential cysteine‐rich receptor‐like kinases redox signalling in Arabidopsis
Source: Plant J. 2025 Apr 29;122(2):e70176. doi: 10.1111/tpj.70176 (PMC12040379; doi:10.1111/tpj.70176)
Supplement: Supplementary file 2 — Table S1. Overview of redox proteomics methods for identifying oxidative modifications of cysteine. [file TPJ-122-0-s001.xlsx]

## Sheet: Redox Proteomics approaches 
Approach	Principle	Labelling	Reference
Differential Alkylation Method (DAM)	Reduced thiols are blocked by an alkylating agent such as acrylamide (AA), followed by the reduction of all reversibly oxidised sites and a second alkylation with iodoacetamide (IAM). There is no enrichment of the cysteine-containing peptides.	Protein level	Wojdyla, K. & Rogowska-Wrzesinska, A. (2015); Anjo, S. I. et al. (2019); Wang, S. & Kaltashov, I. A. (2015)
Isotope-coded affinity tags (ICAT)	Cysteines containing free thiol groups are initially labelled with biotinylated light IAM. Subsequently, oxidised cysteines are reduced with the appropriate reducing agent and labelled with biotinylated IAM incorporating a heavy isotope. Thereafter, biotinylated-IAM proteins are enriched on streptavidin beads, subjected to trypsin digestion, and analysed using quantitative MS. This process facili…	Protein level	Lennicke, C. et al. (2016); Pham, T. K. et al. (2021); Van Der Reest, J. et al. (2018); McConnell, E. W. et al. (2019); García-Santamarina, S. et al. (2014)
Iodoacetyl Isobaric Tandem Mass Tags (IodoTMT)	Similar princile	Peptide level	Wang, H. et al. (2012); Afiuni-Zadeh, S. et al. (2016); Prakash, A. S. et al. (2018)
isoTOP-ABPP (Isotopic Tandem Orthogonal Proteolysis-Activity-Based Protein Profiling)	This is a click chemistry-based approach, where different probes can be used against various oxidative modifications, followed by a reaction with isotope-labelled biotin tags. Generally, click chemistry-based approaches involve three essential steps: alkylating reduced cysteines in proteins with a probe, incorporating isotopically labelled cleavable tags through click chemistry, protein purificat…	Protein level	Parker, C. G. & Pratt, M. R. (2020); Harris, P. S. et al. (2023); Meng, J. et al. (2021); Huang, J. et al. (2019)
